# Supplementary material for: PTEN mutant non-small cell lung cancer require ATM to suppress pro-apoptotic signalling and evade radiotherapy
Source: Cell Biosci. 2022 Apr 27;12:50. doi: 10.1186/s13578-022-00778-7 (PMC9044846; doi:10.1186/s13578-022-00778-7)
Supplement: Supplementary file 2 — Additional file 2. Table S1 table_SEER_REER-colony_ formation. [file 13578_2022_778_MOESM2_ESM.xlsx]

## Sheet: Tabelle1
Figure 1	BEAS - PTEN				no treatment
		D50	D25	SF2	SF4
	WT	2.38294	3.5499	0.59668	0.17982
	II1	2.77915	4.01578	0.68517	0.2526
	III3	2.82031	4.14228	0.68303	0.27242
	source	WT	WT
	compare	III3	II1
	RER (2Gy)	0.873578	0.87085
	RER (4Gy)	0.660084	0.711876
	DER (50%)	0.844921	0.857435
	DER (25%)	0.781237	0.83024
Figure S1	BEAS PTEN BRAF BRAF PTEN				no treatment
		D50	D25	SF2	SF4
	WT	2.54975	3.85926	0.62479	0.22892
	PTEN	3.29146	4.65482	0.7742	0.35927
	BRAF	2.32916	3.64	0.575	0.19892
	BRAF-PTEN	3.17835	4.62053	0.73915	0.34677
	source	WT	WT	WT
	compare	PTEN	BRAF	BRAFPTEN
	RER (2Gy)	0.807014	1.08659	0.845282
	RER (4Gy)	0.637181	1.15081	0.660149
	DER (50%)	0.774656	1.09471	0.802224
	DER (25%)	0.829089	1.06024	0.835242
Figure 2	KP vs KPP				no treatment
		D50	D25	SF2	SF4
	KP5	3.1809	4.81418	0.71568	0.36343
	KP6	4.0478	6.13319	0.79067	0.50665
	KPP4	6.8595	9.7008	0.94278	0.79002
	KPP8	5.01243	7.08864	0.89552	0.64312
	source	KP6
	compare	KPP4
	RER (2Gy)	0.838658
	RER (4Gy)	0.641313
	DER (50%)	0.590101
	DER (25%)	0.632235
Figure 2	KPP4 vs KPP4 PTEN Rescue				no treatment
		D50	D25	SF2	SF4
	KPP4	6.37781	9.01958	0.93411	0.76136
	C5	4.27631	6.30329	0.82344	0.53966
	C7	4.72761	6.68585	0.88333	0.60884
	C15	4.51187	6.43627	0.86413	0.57764
	C18	4.34441	6.29708	0.84065	0.55132
	source	KPP4	KPP4	KPP4	KPP4
	compare	KPP4 C5	KPP4 C7	KPP4 C15	KPP4 C18
	RER (2Gy)	1.1344	1.05749	1.08098	1.11118
	RER (4Gy)	1.41081	1.25051	1.31805	1.38098
	DER (50%)	1.49143	1.34906	1.41356	1.46805
	DER (25%)	1.43093	1.34906	1.40137	1.43234
Figure 4	KP6 vs KPP4			2µM	Pi-103
		D50	D25	SF2	SF4	PE	SD(PE)
	KP6	3.92421	5.67391	0.81516	0.4876	0.509219	0.0520301
	KP6 + PI	3.38941	5.08691	0.74255	0.40016	0.406563	0.0567398
	KPP4	5.18124	7.59696	0.86997	0.64412	0.544687	0.0422311
	KPP4+Pi	5.28526	7.47449	0.90551	0.67232	0.489687	0.0290048
	source	KP6	KPP4
	compare	KP6+Pi	KPP4+Pi
	RER (2Gy)	1.09778	0.960751
	RER (4Gy)	1.21851	0.958056
	DER (50%)	1.15779	0.980319
	DER (25%)	1.11539	1.01639
Figure 4/ S4	BEAS PTEN BRAF PTEN BRAF			2µM	Pi-103
		D50	D25	SF2	SF4	PE	SD(PE)
	WT	2.86185	4.10031	0.70402	0.26678	0.568333	0.062194
	WT + PI	1.61432	2.56295	0.38696	0.05846	0.464375	0.0609399
	PTEN	3.51175	4.96636	0.79866	0.40686	0.525625	0.029375
	PTEN + PI	2.66662	3.77117	0.67712	0.21021	0.462292	0.0413178
	BRAF	3.08738	4.37294	0.74638	0.31326	0.490625	0.0276417
	BRAF + PI	2.09796	3.05816	0.52956	0.10071	0.349792	0.0602933
	BRAF PTEN	3.50039	5.00497	0.78777	0.40781	0.488333	0.00629153
	BRAF PTEN + PI	2.42564	3.56551	0.60984	0.18044	0.407083	0.0731686
	source	WT	PTEN	BRAF	BRAFPTEN
	compare	WT + PI	PTEN + PI	BRAF + PI	BRAFPTEN +PI
	RER (2Gy)	1.81936	1.1795	1.40943	1.29177
	RER (4Gy)	4.56346	1.93549	3.11052	2.26009
	DER (50%)	1.77279	1.31693	1.47161	1.44308
	DER (25%)	1.59984	1.31693	1.42993	1.40372
Figure 5/S5	BEAS PTEN BRAF PTEN BRAF			3µM	Ku-60019
		D50	D25	SF2	SF4	PE	SD(PE)
	WT	1.88438	3.32492	0.47542	0.17208	0.53875	0.0651351
	WT + Ku	0.66611	1.28559	0.10606	0.00691	0.505417	0.0272813
	PTEN	3.39451	4.86528	0.77469	0.38684	0.487292	0.0297538
	PTEN + Ku	0.63514	1.18453	0.07614	0.00183	0.489375	0.0363307
	BRAF	2.03375	3.37165	0.50758	0.16918	0.373125	0.0539241
	BRAF + Ku	0.98461	1.84712	0.21925	0.03122	0.350208	0.0835172
	BRAF PTEN	3.4053	4.83269	0.78422	0.38557	0.482083	0.0357964
	BRAF PTEN + Ku	0.63949	1.19798	0.08007	0.00224	0.482292	0.0444161
		WT	PTEN	BRAF	BRAFPTEN
		WT + Ku	PTEN + Ku	BRAF + Ku	BRAFPTEN +Ku
	RER (2Gy)	4.48256	10.1745	2.31507	9.79418
	RER (4Gy)	24.903	211.388	5.41896	172.129
	DER (50%)	2.82893	5.34451	2.06554	5.32502
	DER (25%)	2.5863	4.10735	1.82536	4.03403
Figure 5/S5	KP6 vs KPP4			3µM	Ku-60019
		D50	D25	SF2	SF4	PE	SD(PE)
	KP6	3.90395	5.57126	0.82505	0.49395	0.508819	0.0628988
	KP6 + Ku	2.55982	3.82962	0.63057	0.2663	0.476042	0.0440501
	KPP4	4.92626	6.96678	0.89204	0.63318	0.480833	0.011024
	KPP4 + Ku	2.42275	3.68033	0.59971	0.25269	0.475733	0.0191674
	source	KP6	KPP4
	compare	KP6 + Ku	KPP4 + Ku
	RER (2Gy)	1.30842	1.48745
	RER (4Gy)	1.85486	2.50576
	DER (50%)	1.52509	2.03333
	DER (25%)	1.45478	1.89298
Figure S5	KP6 vs KPP4			3µM	AZD 1390
		D50	D25	SF2	SF4	PE	SD(PE)
	KP6	3.20073	5.17329	0.69037	0.38691	0.4225	0.0235269
	KP6 + AZD	1.04509	1.95954	0.242	0.03977	0.445833	0.0161213
	KPP4	4.91853	6.95585	0.89172	0.63227	0.435067	0.0631364
	KPP4 + AZD	1.36241	2.37572	0.32903	0.06	0.421458	0.0542215
	source	KP6	KPP4
	compare	KP6 +AZD	KPP4 + AZD
	RER (2Gy)	2.85252	2.71015
	RER (4Gy)	9.72869	10.5378
	DER (50%)	3.06264	3.61017
	DER (25%)	2.64005	2.92789
Figure S5	BEAS PTEN BRAF PTEN BRAF			0,3µM	Ku-60019
		D50	D25	SF2	SF4	PE	SD(PE)
	WT	1.83267	3.17909	0.46264	0.15178	0.576667	0.107246
	WT + Ku	1.357	2.34314	0.324	0.05448	0.5375	0.118942
	PTEN	3.52473	4.98472	0.79998	0.40956	0.492292	0.0381728
	PTEN + Ku	1.39121	2.28345	0.31821	0.03815	0.493958	0.0529015
	BRAF	1.9915	3.34424	0.49811	0.16746	0.45875	0.0287296
	BRAF + Ku	1.62986	2.66285	0.39897	0.07608	0.424792	0.0363164
	BRAF PTEN	2.90798	4.34733	0.6872	0.30185	0.55	0.0877519
	BRAF PTEN + Ku	1.12275	2.00267	0.25058	0.03179	0.541458	0.0904639
	source	WT	PTEN	BRAF	BRAFPTEN
	compare	WT + Ku	PTEN + Ku	BRAF + Ku	BRAFPTEN + Ku
	RER (2Gy)	1.4279	2.514	1.24849	2.74244
	RER (4Gy)	2.78598	10.7355	2.2011	9.49512
	DER (50%)	1.35053	2.53357	1.22188	2.59005
	DER (25%)	1.35676	2.18298	1.25589	2.17077
